# Supplementary material for: Dose-dependent response to infection with SARS-CoV-2 in the ferret model and evidence of protective immunity
Source: Nat Commun. 2021 Jan 4;12:81. doi: 10.1038/s41467-020-20439-y (PMC7782478; doi:10.1038/s41467-020-20439-y)
Supplement: Supplementary file 4 — Source data file [file 41467_2020_20439_MOESM4_ESM.xlsx]

## Sheet: Figure 1
Figure 1a
	20174	20037	20045	20578	20655	17744	High Dose Group	20667	20639	20405	19756	17805	20646	Medium Dose Group	20206	20680	20473	18189	20479	17952	Low Dose Group	10227 (Con)	10679 (Con)	Naïve Control Group
1	366197	2007523	517630	1047564	297369	1763404	770378	116033	81731.1	24547.5	34049.1	187926	34117.9	60861.3	857.143	7910	2570	857	857	857	1490
2	60700000	67000000	4960000	15300000	1950000	7490000	12848696	1470000	173000	28700	158000	742000	147000	223828	857	2570	857	857	857	857	1030
3	110000000	48800000	26900000	19700000	3380000	12700000	22258344	585000	29100	487000	29400	1230000	58700	161376	857	79100	857	857	857	857	1820
4		18500000	91200000	26000000	96700	7840000	8022182		25800	21400	11000	503000	2571.43	23941.5		857	857	857	857	857	857
5		16200000	22100000	8560000	22700	161000	1620045		8360000	31400	57700	5480000	117000	395599		95800	857	857	857	857	2200
6			63800000	2870000	56300	1630000	2026857			105000	60200	7880000	857	80916.4			857	857	857	857	857
7			15200000	402000	117000	405000	733984			237000	4960	17700000	2570	85541.3			857	857	857	857	857
8				164000	2870	137000	40116.2				2570	6870000	118000	127665				857	857	857	857
10				21400000	2570	2570	52089.5				2570	14700	857	3186.38				857	857	2570	1240
11				85300	85300	95200	88455				52300	15900	30300	29335.5				857	857	2570	1240
13				2570	857	2570	1782.93				2570	2570	2570	2571.43				857	2570	857	1240
14				2570	2570	857	1782.93				2570	857	2570	1782.93				857	857	857	857
16					4750	2570	3496.41					2570	857	1484.61					857	857	857
18					2570	1160000	54588.6					857	857	857.143					857	857	857
20					2570	857	1484.62					857	857	857.143
21					857	857	857
24																						857	857	857
26												857	857	857					857	857	857
28
29												90432.6	20939.7	43515.9					2570	11578.8	5460	857	302358	16100
30												3649850	133385	697735					72867.2	1.46459e+06	327000	565906	2092002	1090000
31												206159	43365.2	94552.2					2570	107872	16700	760267	1816898	1180000
32												10233.5	2570	5129.8					34426.2	65786.4	47600	250736	85250.5	146000
33												857	2570	1484.61					540400	12645.2	82700	2659087	94004.4	500000
36													2570	2571.43						23099.2	23100		9255.57	9260
Figure 1b
Day	6265 G1 - High						6265 G2 - Medium						6265 G3 - Low
	20174	18189	20405	20578	20680	17952	17805	17744	19756	20206	20037	20646	20045	20473	20667	20655	20479	20079
1	2140	2140	2140	2140	2140	2140	2140	386	386	386	2140	386	386	386	386	386	386	386
2	9150	24400	2140	5050	2140	2140	2140	2140	386	2140	2140	386	386	386	386	386	386	386
3	48800	28000	9850	7290	2140	2140	2140	2140	386	386	2140	2140	386	2140	386	386	386	386
4		10300	31200	16000	386	2140		386	386	386	386	386		386	386	386	386	386
5		386		3570				2140	643	386	3570	964		386	386	386	386	386
Figure 1c
Day	20174	20037	20045	20578	20655	17744	High Group	20667	20639	20405	19756	17805	20646	Medium Group	20206	20680	20473	18189	20479	17952	Low Group	10227 (Con)	10679 (Con)	Control Group
0
1	540734	277703	85006.9	169805	41498	787184	203397	7499.91	4282.87	6232.91	2571.43	17038.4	2732.17	5369.48	857.143	857.143	857.143	857.143	857.143	857.143	857
2	10500000	11200000	142000	1540000	31900	290000	787746	48200	34400	2571.43	2571.43	153000	2571.43	12758.1	857.143	2571.43	857.143	2571.43	857.143	857.143	1240
3	1450000	19800000	2520000	304000	175000	375000	1062477	258000	119000	2571.43	2571.43	504000	2571.43	25302.8	857.143	2571.43	857.143	2571.43	857.143	857.143	1240
4		374000	772000	72700	2570	83600	85273.8		190000	2570	2570	158000	2571.43	13852.6		857	857	2570	857.143	857.143	1070
5		436000	208000	432000	2570	118000	103557		456000	4630	2570	2570	8250	10285.3		2570	857	2570	2570	857	1660
6			1610000	848000	857	103000	104855			75000	2570	1260000	27600	50924.3			857	2570	857	857	1130
7			28800	2570	2570	2570	4702.29			12800	857.143	108000	857.143	5643.19			857	857	857	857	857
8				2570	2570	2570	2571.43				857.143	11500	857.143	2036				857	857	857	857
10				2571.43	857.143	2571.43	1782.93				2571.43	2571.43	857.143	1782.93				857.143	857.143	857.143	857
11				857.143	4800	5090	2756.32				857.143	857.143	857.143	857.143				857.143	857.143	857.143	857
13				857.143	857.143	2571.43	1236.21				857.143	857.143	857.143	857.143				857.143	857.143	857.143	857
14				2571.43	857.143	2571.43	1782.93				857.143	857.143	857.143	857.143				857.143	857.143	857.143	857
16					2571.43	2571.43	2571.43					857.143	857.143	857.143					857.143	857.143	857
18					857.143	857.143	857.143					857.143	2571.43	1484.61					2571.43	857.143	1480
20					857.143	857.143	857.143					857.143	857.143	857.143					857.143	857.143	857
21					2571.43	857.143	1484.62
22
23
24																						857.143	2571.43	1480
25
26												857.143	857.143	857.143					5450	857.143	2160
27
28
29												8622.3	51464.1	21065.1					8810	580892	71500	57100	99178.8	75200
30												66900	68324.4	67588.3					15490.3	108426	41000	133016	833283	333000
31												72240.5	8587.19	24906.7					1290	2571.43	1820	25017.4	34329.7	29300
32												2571.43	857.143	1484.61					2571.43	2571.43	2570	14463.9	2571.43	6100
33												2571.43	857.143	1484.61					53037.3	2571.43	11700	167968	116395	140000
36													857.143	857.143						2571.43	2570		8756.4	8760
Figure 1d
Day	6265 G1 - High						6265 G2 - Medium						6265 G3 - Low
	20174	18189	20405	20578	20680	17952	17805	17744	19756	20206	20037	20646	20045	20473	20667	20655	20479	20079
1	2140	2140	2140	2140	386	2140	386	386	386	386	2140	386	386	386	386	386	386	386
2	2140	5950	2140	2140	2140	2140	2140	2140	2140	386	2140	2140	386	386	386	386	386	386
3	2140	21100	2140	2140	2140	2140	2140	2140	2140	386	2140	386	386	386	386	386	386	386
4		2140	2140	2140	386	2140		2140	386	386	2140	386		386	2140	386	386	386
5		2140	2140	2140	386	2140		386	2140	2140	386	2140		386	386	386	2140	386
Figure 1e
20174	20037	20045	20578	20655	17744	20667	20639	20405	19756	17805	20646	20206	20680	20473	18189	20479	17952	10227	10679	20106	20079
146000	2571.43	2571.43	857.143	857.143	857.143	27200	2571.43	2571.43	857.143	857.143	857.143	857.143	2571.43	2571.43	857.143	857.143	857.143	2571.43	857.143	857.143	857.143
Figure 1f
Day	20174	18189	20405	20578	20680	17952	17805	17744	19756	20206	20037	20646	20045	20473
3	2140						386						386
5		12500						386						386

## Sheet: Figure 2
Figure 2a
Day	6265 G1 - High						6265 G2 - Medium						6265 G3 - Low						6265 G4 - PBS Control
	20174	18189	20405	20578	20680	17952	17805	17744	19756	20206	20037	20646	20045	20473	20667	20655	20479	20079	20106	20639
3	80100000						28600						13100
5		96300						2940000						221000
7			1590000000						443000						13100
14				28600						28600						13100
20																			13100	13100
21					13100	13100
Figure 2b
Day	6265 G1 - High						6265 G2 - Medium						6265 G3 - Low						6265 G4 - PBS Control
	20174	18189	20405	20578	20680	17952	17805	17744	19756	20206	20037	20646	20045	20473	20667	20655	20479	20079	20106	20639
3	551000						5140						5140
5		5140						28600						5140
7			3190000						5140						5140
14				5140						5140						5140
20																			5140	5140
21					5140	5140
Figure 2c
Day	6265 G1 - High						6265 G2 - Medium						6265 G3 - Low						6265 G4 - PBS Control
	20174	18189	20405	20578	20680	17952	17805	17744	19756	20206	20037	20646	20045	20473	20667	20655	20479	20079	20106	20639
3	1270000						94700						19200
5		280000						157000						221000
7			16600						28600						13100
14				62900						13100						13100
20																			13100	13100
21					28600	13800
Figure 2d
Day	6265 G1 - High						6265 G2 - Medium						6265 G3 - Low						6265 G4 - PBS Control
	20174	20680	19756	20646	20667	20079	18189	17952	20206	20045	20655	20106	20405	17805	20037	20473	20479	20639	20578	17744
3	12800						5140						7530
5		5140						5140						5140
7			6510						5140						5140
14				5140						5140						5140
20																			5140	5140
21					5140	5390
Figure 2e
Day	6265 G1 - High						6265 G2 - Medium						6265 G3 - Low						6265 G4 - PBS Control
	20174	18189	20405	20578	20680	17952	17805	17744	19756	20206	20037	20646	20045	20473	20667	20655	20479	20079	20106	20639
3	147000						28600						13100
5		28600						28600						13100
7			28600						13100						13100
14				13100						13100						13100
20																			13100	13100
21					13100	13100
Figure 2f
Day	6265 G1 - High						6265 G2 - Medium						6265 G3 - Low						6265 G4 - PBS Control
	20174	20680	19756	20646	20667	20079	18189	17952	20206	20045	20655	20106	20405	17805	20037	20473	20479	20639	20578	17744
3	5140						5140						5140
5		5140						5140						5140
7			5140						5140						5140
14				5140						5140						5140
20																			5140	5140
21					5140	5140
Figure 2g
Day	6265 G1 - High						6265 G2 - Medium						6265 G3 - Low						6265 G4 - PBS Control
	20174	18189	20405	20578	20680	17952	17805	17744	19756	20206	20037	20646	20045	20473	20667	20655	20479	20079	20106	20639
3	28600						28600						13100
5		13100						13100						13100
7			13100						13100						13100
14				13100						13100						13100
20																			13100	13100
21					13100	13100
Figure 2h
Day	6265 G1 - High						6265 G2 - Medium						6265 G3 - Low						6265 G4 - PBS Control
	20174	20680	19756	20646	20667	20079	18189	17952	20206	20045	20655	20106	20405	17805	20037	20473	20479	20639	20578	17744
3	5140						5140						5140
5		5140						5140						5140
7			5140						5140						5140
14				5140						5140						5140
20																			5140	5140
21					5140	5140

## Sheet: Figure 3
Figure 3a							Figure 3b								Figure 3c
Day	High Group	Medium Group	Low Group	Control Group			Day	High Group	Medium Group	Low Group	PBS Group	Control Group			Day	20174	20037	20045	20578	20655	17744	High group	20667	20639	20405	19756	17805	20646	Medium group	20206	20680	20473	18189	20479	17952	Low group	20106	20079	Naïve sentinel group
-4.28	0	0	0				-3.28	38	38.4	38.7	38.2				0	0	0	0	0	0	0	0	0	0	0	0	0	0	0	0	0	0	0	0	0	0	0	0	0
-3.28	0	0	0				-3.03	37.9	37.7	37.5	38				0.716667	6.00056	4.62312	2.59875	5.09631	2.81887	3.94191	4.17992	2.79531	2.28385	2.55462	1.33207	2.65975	2.33434	2.32666	2.98182	5.19737	0.257069	1.75492	1.99402	1.70996	2.31586	2.94215	4.59232	3.76723
-3.03	0	0	0				-2.28	38.5	39	39	38.1				1.71667	3.23751	5.42714	1.14345	5.09631	2.98632	3.21577	3.51775	3.87737	3.55628	2.05042	2.56898	1.68667	1.76958	2.58488	2.10909	3.22368	2.18509	3.29803	1.69491	1.80862	2.38657	2.14876	4.59232	3.37054
-2.28	0	0	0				-2.03	37.6	37.8	37.5	37.9				2.71667	3.32124	4.82412	1.8711	4.374	2.3165	3.21577	3.32045	3.156	1.89233	1.64706	2.66413	0.129744	0.075301	1.59409	1.56364	1.64474	1.02828	0.393343	2.09372	0.624794	1.22475	1.2562	4.21743	2.73681
-2.03	0	0	0				-1.28	38.5	38.9	39.1	38.2				3.71667		7.63819	3.01455	4.97592	2.98632	3.42324	4.40765		2.67537	2.05042	2.56898	1.68667	2.67319	2.33093		2.43421	2.37789	2.20878	2.89133	1.61131	2.3047	3.1405	4.49859	3.81955
-1.28	0	0	0				-1.03	38.4	38.5	38.5	38.3				4.71667		11.7588	2.59875	9.30979	5.16327	3.11203	6.38853		2.67537	2.2521	3.99619	1.88128	1.09187	2.37936		1.84211	2.37789	3.47958	3.88834	0.92075	2.50173	4.33058	4.9672	4.64889
-1.03	0	0	0				-0.28	38.5	38.7	38.5	38.5				5.71667			3.3264	5.69823	3.99107	4.14938	4.29127			2.85714	4.09134	2.17321	2.33434	2.86401			4.59512	3.93343	4.88534	1.61131	3.7563	4.42975	5.24836	4.83906
-0.28	0	0	0				0.22	37.5	37.7	37.5	38				6.71667			4.26195	5.33708	4.32598	4.04564	4.49266			3.05882	4.94767	2.95167	2.22139	3.29489			6.81234	4.38729	4.48654	2.20322	4.47235	5.12397	6.09185	5.60791
0.22	0	0	0				0.43	38.2	37.8	38.5	37.8				7.71667				5.69823	6.08429	4.66805	5.48352				5.804	2.65975	3.125	3.86291				3.20726	4.48654	1.70996	3.13459	6.71074	6.27929	6.49502
0.43	0	0	0				0.72	37.9	38.4	38.6	38.3				8.71667				6.54093	5.8331	5.29046	5.88816				5.23311	3.53552	3.57681	4.11515				3.02572	4.38684	2.00592	3.13949	6.41322	6.18557	6.29939
0.72	0	0	0				0.97	37.3	37	37.2	37.2				9.71667				6.54093	6.4192	4.87552	5.94522				5.42341	3.3409	4.25452	4.33961				3.29803	5.28415	2.40053	3.6609	8.99174	8.24742	8.61958
0.97	1	0	0				1.22	38	38.5	38.5	38.5				10.7167				5.45746	5.8331	4.56431	5.28496				5.70885	4.31398	3.3509	4.45791				2.84417	4.58624	2.49918	3.30986	7.30579	7.12277	7.21428
1.22	1	0	0				1.43	37.4	37.9	37.9	37.8				11.7167				5.69823	6.58666	6.22407	6.16965				5.89914	3.63282	4.59337	4.70845				2.39032	4.98505	1.61131	2.99556	7.70248	5.71696	6.70972
1.43	0	0	0				1.72	38.2	38.3	38.4	38				12.7167				7.6244	6.58666	7.36515	7.19207				6.27973	2.46513	4.14157	4.29548				3.38881	6.38086	2.59783	4.1225	9.19008	7.59138	8.39073
1.72	0	0	0				1.97	37.6	37.3	37.3	37.4				13.7167				8.82825	7.17276	6.639	7.54667				6.75547	2.75705	4.59337	4.70197				2.7534	5.88235	2.49918	3.71164	10.5785	7.6851	9.1318
1.97	0	2	1				2.22	37.7	38	38.8	37.6				14.7167					7.92632	6.639	7.28266					2.27052	5.15813	3.71432					5.98205	2.79513	4.38859	8.89256	7.49766	8.19511
2.22	0	0	0				2.43	38	37.7	37.7	37.5				15.7167					6.58666	8.50622	7.54644					2.65975	5.83584	4.24779					6.58026	3.683	5.13163	12.9587	9.27835	11.1185
2.43	0	0	0				2.72	38.4	38.6	38.6	38.4				16.7167					5.66564	7.46888	6.56726					3.14629	3.91566	3.53097					6.08176	1.61131	3.84653	10.4793	10.6842	10.5817
2.72	0	0	0				2.97	37.6	37.9	38.4	37.1				17.7167					5.247	7.88382	6.56541					1.20013	7.07831	4.13922					5.78265	1.51266	3.64766	12.1653	10.1218	11.1436
2.97	0	0	0				3.22	37.5	37.8	37.7	36.4				18.7167					5.49819	8.29875	6.89847					3.53552	7.19126	5.36339					6.38086	1.61131	3.99608	11.8678	10.9653	11.4166
3.22	0	0	0				3.43	37.5	37.4	37.4	37.7				19.7167					5.49819	9.3361	7.41714					2.36782	8.43374	5.40078					6.28116	0.032884	3.15702	12.7603	10.9653	11.8628
3.43	0	0	0				3.72	38.6	38.7	38.5	37.7				20.7167					7.17276	9.0249	8.09883					4.80052	8.99849	6.89951					6.28116	2.49918	4.39017
3.72	0	0	0				3.97	37.6	37.6	37	36.6				21.7167												3.43821	8.65964	6.04892					6.28116	1.41401	3.84758
3.97	0	0	0				4.22	37.7	38.1	37.7	36.3				22.7722												3.43821	8.88554	6.16188					6.38086	1.31536	3.84811
4.22	0	0	0				4.43	37.7	37.6	37.5	37.7				23.7167												2.36782	9.4503	5.90906					5.98205	0.230187	3.10612
4.43	0	0	1				4.72	38.5	38.8	38.5	37.9				24.7583												3.04898	9.56325	6.30612					6.18146	0.92075	3.5511
4.72	0	0	0				5.22	37.3	37.5	37.5	37.9				25.7375												3.24359	9.78916	6.51638					7.47757	0.624794	4.05118
5.22	0	0	0				5.72	38.4	39	38.8	38.4				26.7167												5.09244	9.56325	7.32785					6.87936	-0.06577	3.4068
5.72	0	0	0				6.22	37.5	37.5	37.7	37.2
6.22	0	0	0				6.72	38.2	38.8	38.9	38.2
6.72	0	0	0				7.22	36.8	37.3	37.8	37.5
7.22	0	0	0				7.72	37.9	38.7	38.5	38.5
7.72	0	0	0				8.22	37	37.3	37.5	37.1
8.22	0	0	0				8.72	38	38.6	38.9	37.6
8.72	0	0	0				9.22	36.7	37.5	37.6	37.4
9.22	3	0	0				9.72	38	38.7	38.7	39.2
9.72	1	0	0				10.22	37.3	37.1	37.3	37
10.22	6	3	0				10.72	38.3	38.6	38.5	38
10.72	5	0	0				11.22	37.2	37.5	37.7	37
11.22	5	1	0				11.72	38.2	38.8	38.7	38.1
11.72	5	2	0				12.22	37.5	37.2	37.5	36.9
12.22	4	6	0				12.72	37.9	38.6	38.5	38.5
12.72	1	6	0				13.22	37.4	37.4	37.6	36.7
13.22	0	2	1				13.72	38.4	38.3	38.4	38.4
13.72	0	2	0				14.22	37.6	38.2	38.4	37.3
14.22	2	0	0				14.72	38.4	39	38.8	37.8
14.72	2	0	0				15.22	36.8	37.4	37.2	36.6
15.22	0	0	0				15.72	38.2	38.8	38.8	38.2
15.72	0	0	0				16.22	36.8	37.4	37.5	35.8
16.22	0	0	0				16.72	38.5	38.6	39	37.6
16.72	0	0	0				17.22	37.6	37.5	38.2	38.1
17.22	0	0	0				17.72	38.2	38.5	38.8	38
17.72	0	0	0				18.22	37.1	37.3	37.7	35.6
18.22	0	0	0				18.72	37.9	38.6	39.1	38.5
18.72	0	0	0				19.22	37.1	36.4	36.9	36.5
19.22	0	0	0				19.72	38	38	38.4	38.3
19.72	0	0	0				20.22	37.4	37.3	37.3
20.22	0	0	0				20.72	38.4	37.8	38
20.72		0	0				21.22		36.7	36.9
21.22		0	0				21.72		38.8	38.8
21.72		0	0				22.22		36.7	37
22.22		0	0				22.76		38.6	38.4
22.76		0	0				23.22		36.2	37.5
23.22		0	0				23.78		39.1	38.9
23.78		0	0				24.09		36.5	36.9		37.7
24.09		0	0	0			24.76		38.8	39.1		39.2
24.76		0	0	0			25.09		36.4	36.9		36.3
25.09		0	0	0			25.74		38.6	38.5		38.9
25.74		0	0	0			26.09		36.8	37.8		36.8
26.09		0	0	0			26.77		38.9	39		39.5
26.77		0	0	0			27.07		36.6	36.9		37.4
27.07		0	0	0			27.76		39	38.7		38.3
27.76		0	0	0			28.07		37.1	38.1		37.9
28.07		0	0	0			28.76		39	38.9		39
28.76		0	0	0			29.08		36.8	37.7		37.8
29.08		0	0	0			29.76		38.8	38.9		39.5
29.76		0	0	0			30.06		37.5	38.3		37.7
30.06		2	0	0			30.75		39	38.8		39.7
30.75		0	0	0			31.05		36.9	37.6		37.8
31.05		4	3	2			31.74		38.6	38.9		39.8
31.74		0	0	0			32.07		37.6	37.1		38.3
32.07		1	1	0			32.75		38.1	38.2		38.6
32.75		0	0	0			33.06		37.6	38		37.1
33.06		0	0	0			33.75		38.4	39		39.2
33.75		0	0	0			34.06		37.1	37.7		36.7
34.06		2	0	0			34.75		38.1	39.1		39
34.75		0	0	0			35.07		36.6	36.9		36.4
35.07		0	0	0			35.75		38.2	38.8		39
35.75			0	0

## Sheet: Figure 5
Figure 5a
Day	20174	20037	20045	20578	20655	17744	High Group	20667	20639	20405	19756	17805	20646	Medium Group	20206	20680	20473	18189	20479	17952	Low Group	10227 (Con)	10679 (Con)	Naïve Control Group
21					857	857	857
24																						857	857	857
26												857	857	857					857	857	857
-1
1												90432.6	20939.7	43515.9					2570	11578.8	5460	857	302358	16100
2												3649850	133385	697735					72867.2	1.46459e+06	327000	565906	2092002	1090000
3												206159	43365.2	94552.2					2570	107872	16700	760267	1816898	1180000
4												10233.5	2570	5129.8					34426.2	65786.4	47600	250736	85250.5	146000
5												857	2570	1484.61					540400	12645.2	82700	2659087	94004.4	500000
8													2570	2571.43						23099.2	23100		9255.57	9260
Figure 5b
Nasal Cavity								Tonsil								Trachea								Colon
Day	6265 G2 - Medium		6265 G3 - Low		6265 G4 - PBS Control			Day	6265 G2 - Medium		6265 G3 - Low		6265 G5 - Control for 2nd challenge			Day	6265 G2 - Medium		6265 G3 - Low		6265 G5 - Control for 2nd challenge			Day	6265 G2 - Medium		6265 G3 - Low		6265 G5 - Control for 2nd challenge
5	82000		76300000		201000000			5	13100		13100		28600			5	13100		13100		28600			5	13100		260000		28600
8		28600		1510000		531000		8		28600		28600		13100		8		28600		28600		13100		8		13100		28600		28600
Figure 5c
Day	17805	20646	Medium Dose Group	20479	17952	Low Dose Group	10227	10679	Naïve Control Group
0	0	0	0	0	0	0	0	0	0
0.76	0.420364	-0.20597	0.107196	-0.83721	-0.34432	-0.59076	1.52712	1.99052	1.75882
1.76	-1.16768	-0.41195	-0.78981	-1.5814	-0.8362	-1.2088	2.89626	1.61137	2.25382
2.75	-1.91499	-1.02987	-1.47243	-2.04651	0.147565	-0.94947	3.00158	1.23223	2.1169
3.74	-1.54134	-1.44181	-1.49157	-1.67442	0.245942	-0.71424	3.52817	1.80095	2.66456
4.75	-1.07426	0	-0.53713	-2.23256	0.245942	-0.99331	6.05582	2.08531	4.07056
5.75		0.6179	0.6179		-0.1476	-0.1476		1.6114	1.6114
6.75		0.9269	0.9269		-0.3443	-0.3443		1.5166	1.5166
7.75		-0.309	-0.309		-1.3281	-1.3281		1.327	1.327

## Sheet: Figure S1
Figure S1a
Day	20174	20037	20045	20578	20655	17744	High Group	20667	20639	20405	19756	17805	20646	Medium Group	20206	20680	20473	18189	20479	17952	Low Group	10227 (Con)	10679 (Con)	Control Group
1	857.143	857.143	857.143	857.143	17981.2	2571.43	1709.49	2571.43	2571.43	857.143	857.143	857.143	857.143	1236.21	857.143	857.143	2571.43	857.143	857.143	857.143	1030
2	47100	857.143	84000	2571.43	262000	857.143	11182.2	9380	857.143	2571.43	857.143	2571.43	857.143	1842.04	857.143	857.143	857.143	857.143	857.143	857.143	857
3	58700	15600	13900	2571.43	857.143	33300	9885.56	2350	1730	857.143	2962.95	857.143	857.143	1400.9	857.143	857.143	857.143	857.143	857.143	857.143	857
4		857	348000	2570	857	857	3550.57		857	857	857	2570	2571.43	1330.15		857.143	857.143	857.143	857.143	857.143	857
5		2571.43	2571.43	9270	2571.43	857	2667.43		176000	857	857	857	857	2485.51		857	857	857	857	857	857
6			52500	2570	857	2570	4152.5			857	857	23700	857	1964.55			857	857	857	857	857
7			63100	857	857	857	2510.62			857	857	10900	857	1619.91			857	857	857	857	857
8				2570	857	857	1236.21				2571.43	857	857.143	1236.21				857	857	857	857
10				857	857	857	857.143				857	2571.43	857	1236.21				857	857	857	857
11				857.143	857	857	857.143				857.143	857	857	857.143				857	857	857	857
13				857	857	857	857.143				857	857	857	857.143				857	857	857	857
14				857.143	857	857	857.143				857.143	857	857	857.143				857	857	857	857
16					857	857	857.143					857	857	857.143					857	857	857
18					857	857	857.143					857	857	857.143					857	857	857
20					857	857	857.143					857	857	857.143					857	857	857
21					857	857	857.143
24
26												857	857	857					857	857	857
28
29												2570	2570	2571.43					2570	857	1480	2570	2570	2570
30												2950	857	1589.88					2570	256234	25700	2570	2570	2570
31												79594.6	2570	14306.4					79600	2570	14300	7110	159000	33600
32												857	857	857.143					2570	19838.6	7140	2570	857	1480
33												857	857	857.143					2570	857	1480	857	857	857
36													857.143	857						8530.16	8530		857	857
Figure S1b
Day	6265 G1 - High						6265 G2 - Medium						6265 G3 - Low						6265 G4 - PBS Control
	20174	18189	20405	20578	20680	17952	17805	17744	19756	20206	20037	20646	20045	20473	20667	20655	20479	20079	20106	20639
3	13100						13100						13100
5		13100						13100						13100
7			13100						13100						13100
14				13100						13100						28600
20																			13100	13100
21					13100	13100
Figure S1c
Day	6265 G1 - High						6265 G2 - Medium						6265 G3 - Low						6265 G4 - PBS Control
	20174	18189	20405	20578	20680	17952	17805	17744	19756	20206	20037	20646	20045	20473	20667	20655	20479	20079	20106	20639
3	13100						13100						13100
5		13100						28600						13100
7			13100						13100						13100
14				13100						13100						13100
20																			13100	13100
21					13100	13100
Figure S1d
Day	6265 G1 - High						6265 G2 - Medium						6265 G3 - Low						6265 G4 - PBS Control
	20174	18189	20405	20578	20680	17952	17805	17744	19756	20206	20037	20646	20045	20473	20667	20655	20479	20079	20106	20639
3	28600						28600						13100
5		28600						28600						13100
7			28600						13100						13100
14				13100						28600						13100
20																			28600	13100
21					13100

## Sheet: Figure S2
Figure S2a
Day	20174	20037	20045	20578	20655	17744	High Dose Mean	20667	20639	20405	19756	17805	20646	Medium Dose Mean	20206	20680	20473	18189	20479	17952	Low Dose Mean	10227	10679	Naive Sentinel Mean	10227 (Con)	10679 (Con)	Naiev Control Mean
-1	17	40	12	15	32		23.2	63	35	30	37	8	19	32	21	138	7	16	49	23	42.3333	20	137	78.5
7			257				257			125				125			23				23
8				105	136	183	141.333				125	171	29	108.333				43	49	42	44.6667
11				194	149	290	211											125	50	96	90.3333	22	120	71
14				136	180	262	192.667				48	269	172	163				74	82	17	57.6667
20																						125	15	70
21					180	290	235
24
26												274	250	262					82	55	68.5
30												260	289	274.5					29	41	35				19	197	108
33												320	320	320					52	67	59.5				20	93	56.5
36													320	320						29	29					127	127
Figure S2b
	3	4	5	6	9	10	11	12	15	16	17	18	19	20	21	22
-1	50		100	50	50	50	50	50	100	100	50	100	100	200
7	50				50				50
14		400	200	400		50	800	50		200	50	50
20													400	100
21			400	400
24															50	200
30							800	200			50	50			50	200
33							1600	1600			50	50			50	200
36								3200				50				200

## Sheet: Figure S3
Figure S3a
	35	75	84.5	38	132	32

## Sheet: Figure S4
Figure S4a
Day	17805	20646	Medium Group	20479	17952	Low Group	10227 (Con)	10679 (Con)	Naïve Control Group
1	8622.3	51464.1	21065.1	8810	580892	71500	57100	99178.8	75200
2	66900	68324.4	67588.3	15490.3	108426	41000	133016	833283	333000
3	72240.5	8587.19	24906.7	1290	2571.43	1820	25017.4	34329.7	29300
4	2571.43	857.143	1484.61	2571.43	2571.43	2570	14463.9	2571.43	6100
5	2571.43	857.143	1484.61	53037.3	2571.43	11700	167968	116395	140000
8		857.143	857.143		2571.43	2570		8756.4	8760
Figure S4b
Day	17805	20646	Medium Group	20479	17952	Low Group	10227 (Con)	10679 (Con)	Naïve Control Group
1	2570	2570	2571.43	2570	857	1480	2570	2570	2570
2	2950	857	1589.88	2570	256234	25700	2570	2570	2570
3	79594.6	2570	14306.4	79600	2570	14300	7110	159000	33600
4	857	857	857.143	2570	19838.6	7140	2570	857	1480
5	857	857	857.143	2570	857	1480	857	857	857
8		857.143	857		8530.16	8530		857	857
Figure S4c
20174	20037	20045	20578	20655	17744	20667	20639	20405	19756	17805	20646	20206	20680	20473	18189	20479	17952	10227	10679	20106	20079
146000	2571.43	2571.43	857.143	857.143	857.143	27200	2571.43	2571.43	857.143	857.143	857.143	857.143	2571.43	2571.43	857.143	857.143	857.143	2571.43	857.143	857.143	857.143

## Sheet: Figure S5
Figure S5a
Day	6265 G2 - Medium		6265 G3 - Low		6265 G4 - PBS Control
	17805	17952	20646	10227	20479	10679
1	386	386	386	386	2140	386
2	2140	2140	2140	2140	2140	2140
3	2140	2140	386	386	2140	2140
4	386	386	2140	2140	2140	2140
5	386	386	2140	2140	2140	2140
8		386		386		386
Figure S5b
Day	6265 G2 - Medium		6265 G3 - Low		6265 G4 - PBS Control
	17805	17952	20646	10227	20479	10679
1	386	386	386	2140	386	2140
2	2140	2140	386	2140	2140	2140
3	2140	2140	386	386	2140	2140
4	386	2140	386	386	386	386
5	386	386	2140	2140	2140	2140
8		386		386		2140
Figure S5c
Day	6265 G2 - Medium		6265 G3 - Low		6265 G4 - PBS Control
5	5140		374000		1060000
8		5140		64300		5140

## Sheet: Figure S6
Figure S6a
	Low group	Naïve Control Group
pool 1	21.33	64
pool 2	16	41.3
pool 3	34.67	116
pool 4	65.33	78.7
pool 5	18.67	46.7
pool 6	122.67	50.7
pool 7	122.67	54.7
pool 8	124.67	42.7
pool 9	48.67	36
pool 10	88.67	48
virus	202.67	46.7
